# Supplementary material for: Relationship between LINC00341 expression and cancer prognosis
Source: Oncotarget. 2017 Jan 27;8(9):15283–93. doi: 10.18632/oncotarget.14843 (PMC5362486; doi:10.18632/oncotarget.14843)
Supplement: Supplementary file 3 [file oncotarget-08-15283-s003.xlsx]

## Sheet: Sheet1
Supplementary Table S2. Clinical and pathological characteristics of patients of every dataset in our study.
covariates		datasets
		TCGA cohort	GSE1456	GSE2603	GSE4922	GSE5327	GSE6130	GSE7390	GSE9195	GSE11121	GSE12093	GSE13213	GSE16391	GSE19783	GSE20685	GSE20712	GSE21653	GSE22219	GSE22226	GSE22249	GSE25055	GSE76275	GSE76250	GSE75685	GSE61304	GSE59246	GSE58812	GSE57341	GSE53031	GSE50081	GSE47115	GSE46581	GSE42568	GSE42127	GSE37754	GSE37751	GSE37745	GSE32646	GSE32393	GSE31979	GSE31519	GSE31210	GSE30219	GSE29066	GSE26971	GSE25095	GSE31428	GSE6532	GSE63459
tumor statue	non-tumor	113											10										33			3							17		10	47				21		20
	tumor	1101	159	99	289	59	10	198	77	200	136	117	38	116	327	119	266	216	129	117	310	265	165	54	62	102	107	cell type: breast cancer cell line:105; cell type: colon cancer cell line:84; cell type: ovarian cancer cell line:48	167	181	46	90	104	176	62	61	196	115	137	103	67	226	307	72	277	26	37	263	65
Age, no (%)	<=65	595(54.04)		78(78.79)	133(46.02)		6(60)	198(100)	41(53.25)			78(66.67)	23(60.53)		305(93.27)		200(75.19)	182(84.26)	127(98.45)		286(92.26)	191(72.08)	142(71.72)	49(90.74)	43(69.35)		72(67.29)		167(100)	59(32.60)	15(32.61)	75(83.33)	68(65.38)	80(45.45)	48(77.42)	48(78.69)	102(52.04)	104(90.43)	94(68.61)			176(77.88)	179(58.31)	33(45.83)				175(66.54)	38(58.46)
	>65	229(20.80)		21(21.21)	116(40.14)		2(20)		36(46.75)			39(33.33)	15(39.47)		22(6.73)		65(24.44)	34(15.74)	2(1.55)		24(7.74)	65(24.53)	19(9.60)	5(9.26)	15(24.19)		35(32.71)			122(67.40)	31(67.39)	12(13.33)	36(34.62)	96(54.55)	12(19.35)	13(21.31)	94(47.96)	11(9.57)	43(31.39)			50(22.12)	113(36.81)	39(54.17)				77(29.28)	27(41.54)
	NA	277(25.16)			40(13.84)		2(20)										1(0.38)					9(3.40)	37(18.69)	0	4(6.45)		0					3(3.33)			2(3.23)								15(4.89)					11(4.18)
Lymph node status, no (%)	Negative	508(46.14)			159(55.02)		4(40)	198(100)	41(53.25)			87(74.36)	14(36.84)		137(41.90)	44(36.97)	120(45.11)	125(57.87)		67(57.26)	87(28.06)		89(44.95)		12(19.35)	88(86.27)						39(43.33)	45(43.27)		33(53.23)	33(54.10)		32(27.83)			44(65.67)		198(64.50)		131(47.29)			193(73.38)
	Positive	555(50.41)		99(100)	81(28.03)		3(30)		36(46.75)			30(25.64)	24(63.16)		190(58.10)	75(63.03)	140(52.63)	91(42.13)		46(39.32)	223(71.94)		72(36.36)		46(74.19)	13(12.75)						21(23.33)	59(56.73)		28(45.16)	28(45.90)		83(72.17)			21(31.34)		93(30.29)		100(36.10)			55(20.91)
	NA	38(3.45)			49(16.96)		3(30)										6(2.26)			4(3.42)			37(18.69)		4(6.45)	1(0.98)						30(33.33)			1(1.61)						2(2.99)		2(0.65)		46（16.61）			15(5.70)
Disease grade, no (%)	Stage Ⅰ	182(16.53)						30(15.15)	14(18018)	29(14.5)			2(5.26)			25(21.01)			7(5.43)		19(6.13)			2(3.70)	13(20.97)	13(12.75)								112(63.64)	6(9.68)			5(4.35)	33(24.09)	11(10.68)				45(62.5)
	Stage Ⅱ	615(55.86)					2(20)	83(41.92）	20(25.98)	136(68)			27(71.05)			9(7.56)			52(40.31)		117(37.74)			23(42.59)	35(56.45)	29(28.43)								32(18.18)	41(66.13)			87(75.65)	67(48.91)	45(43.69)				15(20.83)			3(8.11)
	Stage Ⅲ	246(22.34)					6(60)	83(41.92）	24(31.17)	35(17.5)			9(23.68)			85(71.43)			69(53.49)		151(48.71)			27(50)	8(12.90)	54(52.94)								30(17.05)	15(24.19)			18(15.65)	10(7.30)	45(43.69)				5(6.94)			7(18.92)
	Stage Ⅳ	19(1.73)																	1(0.78)		15(4.84)				1(1.61)									1(0.57)				5(4.35)	4(2.92)					6(8.33)			27(72.97)
	NA	39(3.54)					2(20)	2(1.01）	19(24.68)												8(2.58)			2(3.70)	4(6.45)	6(5.88)								1(0.57)					23(16.79)	2(1.94)
Tumor grade no (%)	T1	280(25.43)										54(46.15)			101(30.89)		59(22.18)	41(18.98)		28(23.93)	22(7.10)	58(21.89)	19(9.60)	5(9.26)	5(8.07)				7(4.19)	57(31.49)		25(27.78)			7(11.29)	8(13.11)	130(66.33)		34(24.82)	18(17.48)	T1+T2=18(26.87)		116(37.79)	21(29.17)				35(13.31)
	T2	628(57.04)										50(42.74)			188(57.49)		126(47.37)	87(40.28)		3(2.56)	165(53.23）	175(66.04)	36(18.18）	16(29.63)	16(25.81)				61(36.53)	122(67.40)	44(95.65)	43(47.78)			18(29.03)	20(32.79)	35(17.86)	97(84.35)	59(43.07)	55(53.40)			69(22.48)	36(50)				143(54.37)
	T3	131(11.90)										8(6.84)			26(7.95)		68(25.56)	63(29.17)		86(73.50)	74(23.87）	16(6.04)	100(50.51)	22(40.74)	37(59.68)				93(55.69)	2(1.10)	2(4.35)	8(8.89)			28(45.16)	25(40.98)	27(13.78）	18(15.65)	19(13.87)	22(21.36)	45(67.16)		31(10.10)	7(9.72)				33(12.55)
	T4	40(3.63)										5(4.27)			12(3.67)						49(15.81）	13(4.91)		11(20.37)								8(8.89)					4(2.04）		0	8(7.77)			21(6.84)	3(4.17)
	NA	22(2.00)															13(4.89)	25(11.57)				3(1.13)	43(21.72)		4(6.45)				6(3.59)			6(6.67)				8(13.11)			25(18.25)		4(5.97)		20(6.51)	5(6.94)				52(19.77)
Tumor size no (%)	>2 CM			90(90.91)	122(42.21)		6(60)	102(51.52）	43(55.84)	88(44)			23(60.53)					127(58.80)	122(94.57)			151(56.98)	100(50.51)	24(44.44)		70(68.63)			90(53.89)				69(66.35)							85(82.52)	<=1cm:16(23.88)				158（57.04）			129(49.05)	12(18.46)
	<=2 CM			9(9.09)	127(43.95)		2(20)	96(48.48）	34(44.16)	112(56)			15(39.47)					89(41.20)	3(2.33)			35(13.21)	59(29.80)	30(35.56)		14(13.73)			71(42.51)				35(33.65)							18(17.48)	>1cm:48(71.64)				106（38.27）			123(46.77)	20(30.77)
	NA				40(13.84)		2(20)		1(1.30)										4(3.10)			9(3.40)	39(19.70)			18(17.65)			6(3.59)												3(4.48)				13（4.69）			11(4.18)	33(50.77)
PAM50, no(%)	basal	142(12.90)												16(13.79)		22(18.49)					122(39.35）
	Her 2	67(6.09)												19(16.38)		21(17.65)					20(6.45)
	LumA	422(38.33)												45(38.79)		23(19.33）					99(31.94)
	LumB	194(17.62)												16(13.79)		22(18.49）					44(14.19)
	normal	24(2.18)												13(11.21)		31(26.05）					25(8.06)
	NA	252(22.89)												6(5.17)
ER status, no(%)	Negative	234(21.25)		42(42.42)	34(11.76)	59(100)	5(50)	64(32.32)						41(35.34)		54(45.38)	113(42.48)	82(37.96)	56(43.41)	47(40.17)	134(43.23)	216(81.51)	165(100)	25(46.30)	25(40.32)	27(26.47)	107(100)		43(25.75)				34(32.69)		32(51.61)	30(49.18)		44(38.26)		53(51.46)								45(17.11)
	Positive	799(72.57)		57(57.58)	211(73.01)		3(30)	134(67.68)	77(100)				38(100)	68(58.62)		64(53.78)	150(56.39)	134(62.04)	63(48.84)	68(58.12)	176(56.77)	49(18.49)		29(53.70)	28(45.16)	53(51.96)			124(74.25)				67(64.42)		30(48.39)	31(50.82)		71(61.74)		50(48.54)								200(76.05)
	NA	68(6.18)			44(15.22)		2(20)							6(5.17)		1(0.84)	3(1.13)		10(7.75)	2(1.71)		0			8(12.90)	22(21.57)							3(2.88)															18(6.84)
PR status, no (%)	Negative	337(30.61)		55(55.56)					18(23.38)				5(13.16)				127(47.74)		72(55.81)		140(45.16)	223(84.45)	165(100)	28(51.85)	23(37.10)	34(33.33)	107(100)		53(31.74)									70(60.87)		60(58.25)								2(0.76)
	Positive	693(62.94)		43(43.43)					59(76.62)				33(86.84)				136(51.13)		51(39.53)		174(56.13)	42(15.85)		26(48.15)	22(35.48)	46(45.10)			114(68.26)									45(39.13)		43(41.75)								46(17.49)
	NA	71(6.45)		1(1.01)													3(1.13)		6(4.65)		6(1.94)	0			16(25.81)	22(21.57)																						215(81.75)
HER 2 status, no (%)	Negative	556(50.50)		62(62.63)			7(70)						29(76.32)	81(69.83)		88(73.95)	216(81.20)		71(55.04)	90(76.92)	163(52.58)	226(85.28)	165(100)	37(68.52)		50(49.02)	107(100)		136(81.44)									81(70.44)		36(34.95)
	Positive	161(14.62)		26(26.26)			2(20)						1(2.63)	19(16.38)		31(26.05)	29(10.90)		39(30.23)	25(21.37)	142(45.81)	22(8.30)		14(25.93)		19(18.63)			31(18.56)									34(29.57)		19(18.45)
	NA	384(34.88)		11(11.11)			1(10)						8(21.05)	15(12.93)			21(7.89)		19(14.73)	2(1.71)	5(1.61)	17(6.42)		3(5.56)		33(32.35)														48(46.60)
[truncated: 4 more columns]
